# Supplementary material for: Expression and Role of Colony Stimulating Factor 1 Receptor During Odontogenesis
Source: J Dev Biol. 2026 May 18;14(2):23. doi: 10.3390/jdb14020023 (PMC13214697; doi:10.3390/jdb14020023)
Supplement: Supplementary file 1 [file jdb-14-00023-s001.zip]

Archive with 1 entries (1 files):
- jdb-4215771-supplementary.pdf
